# Supplementary material for: Electronic Structure of the Ground and Low-Lying States of MoLi
Source: Molecules. 2025 Jul 6;30(13):2874. doi: 10.3390/molecules30132874 (PMC12250845; doi:10.3390/molecules30132874)
Supplement: Supplementary file 1 [file molecules-30-02874-s001.zip]

Archive with 1 entries (1 files):
- molecules-3723676-supplementary.pdf
